# Supplementary material for: Anthocyanin-Rich Blackcurrant Pomace Mitigates Oxidative Stress and Affects Steroid Metabolism in the Testes of Rats Exposed to Silver Nanoparticles
Source: Nutrients. 2025 Dec 5;17(24):3809. doi: 10.3390/nu17243809 (PMC12735449; doi:10.3390/nu17243809)
Supplement: Supplementary file 1 [file nutrients-17-03809-s001.zip]

Archive with 1 entries (1 files):
- nutrients-3968782-supplementary.pdf
